# Supplementary material for: Leucine alleviates cytokine storm syndrome by regulating macrophage polarization via the mTORC1/LXRα signaling pathway
Source: eLife. 2024 Mar 5;12:RP89750. doi: 10.7554/eLife.89750 (PMC10942637; doi:10.7554/eLife.89750)
Supplement: Figure 1—source data 4. [file elife-89750-fig1-data4.zip]

Archive with 3 entries (3 files):
- Liver  IL-6.xlsx
- Liver IFN-a├.xlsx
- Liver TNF-a.xlsx
