# Supplementary material for: Leucine alleviates cytokine storm syndrome by regulating macrophage polarization via the mTORC1/LXRα signaling pathway
Source: eLife. 2024 Mar 5;12:RP89750. doi: 10.7554/eLife.89750 (PMC10942637; doi:10.7554/eLife.89750)
Supplement: Figure 2—source data 2. [file elife-89750-fig2-data2.zip]

Archive with 46 entries (46 files):
- B 1-1.fcs
- B 1-2.fcs
- B 1-3.fcs
- B1-4.fcs
- B1-5.fcs
- B1-6.fcs
- B1-7.fcs
- B1-8.fcs
- B2-1.fcs
- B2-2.fcs
- B2-3.fcs
- B2-4.fcs
- B2-5.fcs
- B2-6.fcs
- B2-7.fcs
- B2-8.fcs
- B3-1.fcs
- B3-2.fcs
- B3-3.fcs
- B3-4.fcs
- B3-5.fcs
- B3-6.fcs
- B3-7.fcs
- B3-8.fcs
- B4-1.fcs
- B4-2.fcs
- B4-3.fcs
- B4-4.fcs
- B4-5.fcs
- B4-6.fcs
- B4-7.fcs
- B4-8.fcs
- B5-1.fcs
- B5-2.fcs
- B5-3.fcs
- B5-4.fcs
- B5-5.fcs
- B5-6.fcs
- B5-7.fcs
- B5-8.fcs
- CD11b PerCP-Cy5_5.fcs
- CD206 PE-Cy7.fcs
- CD45.fcs
- CD86 APC-Cy7.fcs
- F_480 APC-A.fcs
- Mock_001.fcs
