# Supplementary material for: Leucine alleviates cytokine storm syndrome by regulating macrophage polarization via the mTORC1/LXRα signaling pathway
Source: eLife. 2024 Mar 5;12:RP89750. doi: 10.7554/eLife.89750 (PMC10942637; doi:10.7554/eLife.89750)
Supplement: Figure 2—source data 3. [file elife-89750-fig2-data3.zip]

Archive with 46 entries (46 files):
- CD11b.fcs
- CD206.fcs
- CD45.fcs
- CD86.fcs
- F4_80.fcs
- Mock.fcs
- Spleen 1-1.fcs
- Spleen 1-2.fcs
- Spleen 1-3.fcs
- Spleen 1-4.fcs
- Spleen 1-5.fcs
- Spleen 1-6.fcs
- Spleen 1-7.fcs
- Spleen 1-8.fcs
- Spleen 2-1.fcs
- Spleen 2-2.fcs
- Spleen 2-3.fcs
- Spleen 2-4.fcs
- Spleen 2-5.fcs
- Spleen 2-6.fcs
- Spleen 2-7.fcs
- Spleen 2-8.fcs
- Spleen 3-1.fcs
- Spleen 3-2.fcs
- Spleen 3-3.fcs
- Spleen 3-4.fcs
- Spleen 3-5.fcs
- Spleen 3-6.fcs
- Spleen 3-7.fcs
- Spleen 3-8.fcs
- Spleen 4-1.fcs
- Spleen 4-2.fcs
- Spleen 4-3.fcs
- Spleen 4-4.fcs
- Spleen 4-5.fcs
- Spleen 4-6.fcs
- Spleen 4-7.fcs
- Spleen 4-8.fcs
- Spleen 5-1.fcs
- Spleen 5-2.fcs
- Spleen 5-3.fcs
- Spleen 5-4.fcs
- Spleen 5-5.fcs
- Spleen 5-6.fcs
- Spleen 5-7.fcs
- Spleen 5-8.fcs
