# Supplementary material for: Leucine alleviates cytokine storm syndrome by regulating macrophage polarization via the mTORC1/LXRα signaling pathway
Source: eLife. 2024 Mar 5;12:RP89750. doi: 10.7554/eLife.89750 (PMC10942637; doi:10.7554/eLife.89750)
Supplement: Figure 3—figure supplement 1—source data 1. [file elife-89750-fig3-figsupp1-data1.zip]

Archive with 1 entries (1 files):
- CCK8.xlsx
