# Supplementary material for: Leucine alleviates cytokine storm syndrome by regulating macrophage polarization via the mTORC1/LXRα signaling pathway
Source: eLife. 2024 Mar 5;12:RP89750. doi: 10.7554/eLife.89750 (PMC10942637; doi:10.7554/eLife.89750)
Supplement: Figure 4—figure supplement 1—source data 2. [file elife-89750-fig4-figsupp1-data2.zip › IL-4 Wortamanin.xlsx]

## Sheet: Sheet1
		Cyclophilin	ARG1	Ym1	Fizz1	IL-10			ARG1	Ym1	Fizz1	IL-10
	Control1	16.0179	28.5914	23.9033	26.3597	27.2463		Control1	12.5735	7.8854	10.3419	11.2284
	Control2	17.1409	29.6695	24.9606	27.2867	28.2707		Control2	12.5286	7.81967	10.1458	11.1298
	Control3	15.9533	28.6361	23.6048	26.1545	26.9531		Control3	12.6827	7.65149	10.2012	10.9998
	Control4	16.8573	29.0917	24.079	27.2755	27.6471		Control4	12.2344	7.22167	10.4182	10.7898
	IL4-1	17.1753	22.9181	22.9567	23.1428	27.3148		IL4-1	5.74278	5.78139	5.96754	10.1395
	IL4-2	16.8303	21.3787	22.2121	22.9722	26.9398		IL4-2	4.5484	5.38181	6.14199	10.1096
	IL4-3	16.9386	22.0709	22.375	22.2631	27.0696		IL4-3	5.13233	5.4364	5.32454	10.1311
	IL4-4	19.2279	23.4622	24.1703	25.2015	28.9062		IL4-4	4.23433	4.94247	5.97367	9.67836
	IL4+10mM Leucine-1	15.8332	15.9659	17.611	17.3067	29.7621		IL4+10mM Leucine-1	0.132668	1.77775	1.47351	13.9289
	IL4+10mM Leucine-2	16.0995	16.08	17.7135	17.1205	29.8733		IL4+10mM Leucine-2	-0.0195808	1.61395	1.02096	13.7738
	IL4+10mM Leucine-3	16.0839	16.1575	17.5096	17.9787	29.841		IL4+10mM Leucine-3	0.0735855	1.42575	1.89484	13.7571
	IL4+10mM Leucine-4	15.6759	15.8287	17.0249	17.6424	29.3699		IL4+10mM Leucine-4	0.152757	1.34899	1.96651	13.6939
	IL4+10mM Leucine+wortamannin-1	17.1167	19.0039	21.4585	29.2846	32.3112		IL4+10mM Leucine+wortamannin-1	1.88718	4.34177	12.1679	15.1946
	IL4+10mM Leucine+wortamannin-2	17.0917	18.6342	20.6281	29.371	32.1155		IL4+10mM Leucine+wortamannin-2	1.54254	3.53641	12.2793	15.0238
	IL4+10mM Leucine+wortamannin-3	17.2738	18.6847	20.9582	29.3837	32.2764		IL4+10mM Leucine+wortamannin-3	1.4109	3.68434	12.1099	15.0026
	IL4+10mM Leucine+wortamannin-4	17.0274	19.1977	21.6224	29.1413	32.1875		IL4+10mM Leucine+wortamannin-4	2.17029	4.59502	12.1139	15.1602
									12.5048	7.64456	10.2768	11.037
									ARG1	Ym1	Fizz1	IL-10
								Control1	0.0687053	0.240844	0.0650938	0.19145
								Control2	0.0238178	0.17511	-0.130959	0.0928514
								Control3	0.177906	0.00693393	-0.0755799	-0.037143
								Control4	-0.270429	-0.422888	0.141445	-0.247158
								IL4-1	-6.76204	-1.86317	-4.30922	-0.897442
								IL4-2	-7.95642	-2.26275	-4.13477	-0.927382
								IL4-3	-7.37249	-2.20816	-4.95221	-0.905905
								IL4-4	-8.27049	-2.70209	-4.30309	-1.3586
								IL4+10mM Leucine-1	-12.3722	-5.86681	-8.80325	2.89199
								IL4+10mM Leucine-2	-12.5244	-6.03062	-9.2558	2.73683
								IL4+10mM Leucine-3	-12.4312	-6.21881	-8.38192	2.72018
								IL4+10mM Leucine-4	-12.3521	-6.29557	-8.31025	2.65698
								IL4+10mM Leucine+wortamannin-1	-10.6176	-3.30279	1.89117	4.1576
								IL4+10mM Leucine+wortamannin-2	-10.9623	-4.10815	2.00253	3.98684
								IL4+10mM Leucine+wortamannin-3	-11.0939	-3.96022	1.83314	3.96566
								IL4+10mM Leucine+wortamannin-4	-10.3345	-3.04954	1.83717	4.12321
									ARG1	Ym1	Fizz1	IL-10
								Control1	0.953493	0.84625	0.955883	0.875725
								Control2	0.983626	0.8857	1.09502	0.937668
								Control3	0.883985	0.995205	1.05378	1.02608
								Control4	1.20617	1.34061	0.906611	1.18687
								IL4-1	108.537	3.63805	19.8245	1.86276
								IL4-2	248.383	4.79907	17.5667	1.90182
								IL4-3	165.707	4.62085	30.9574	1.87372
								IL4-4	308.791	6.50742	19.7405	2.56435
								IL4+10mM Leucine-1	5301.38	58.3561	446.727	0.134718
								IL4+10mM Leucine-2	5891.42	65.3726	611.326	0.150015
								IL4+10mM Leucine-3	5522.99	74.4814	333.587	0.151755
								IL4+10mM Leucine-4	5228.07	78.5519	317.42	0.158551
								IL4+10mM Leucine+wortamannin-1	1571.18	9.86825	0.269589	0.0560323
								IL4+10mM Leucine+wortamannin-2	1995.15	17.2456	0.249563	0.0630727
								IL4+10mM Leucine+wortamannin-3	2185.77	15.5648	0.280653	0.0640057
								IL4+10mM Leucine+wortamannin-4	1291.23	8.27947	0.279871	0.0573838
