# Supplementary material for: Leucine alleviates cytokine storm syndrome by regulating macrophage polarization via the mTORC1/LXRα signaling pathway
Source: eLife. 2024 Mar 5;12:RP89750. doi: 10.7554/eLife.89750 (PMC10942637; doi:10.7554/eLife.89750)
Supplement: Figure 5—figure supplement 1—source data 1. [file elife-89750-fig5-figsupp1-data1.zip › Serum and peritoneal fluid ELISA.xlsx]

## Sheet: IL-6
Serum					Peritoneal fluid
	OD value	Concentration after 7-fold dilution	Concentration			OD value	Concentration after 7-fold dilution	Concentration
LPS1	3.1744	333.058	2331.4		LPS1	0.6004	62.6796	438.757
LPS2	3.3166	347.995	2435.96		LPS2	0.2941	30.5053	213.537
LPS3	1.2797	134.035	938.243		LPS3	0.1449	14.833	103.831
LPS4	2.7617	289.707	2027.95		LPS4	0.6661	69.5809	487.066
LPS5	3.1054	325.81	2280.67		LPS+leu1	0.0922	9.29727	65.0809
LPS6	3.3399	350.442	2453.1		LPS+leu2	0.1062	10.7679	75.375
LPS+leu1	0.1494	15.3057	107.14		LPS+leu3	0.0888	8.94013	62.5809
LPS+leu2	0.1686	17.3225	121.257		LPS+leu4	0.0981	9.91702	69.4191
LPS+leu3	0.1766	18.1628	127.14		LPS+GSK2033-1	0.0699	6.95483	48.6838
LPS+leu4	0.3325	34.5389	241.772		LPS+GSK2033-2	0.2174	22.4485	157.14
LPS+leu5	2.4951	261.703	1831.92		LPS+GSK2033-3	0.2351	24.3078	170.154
LPS+leu6	0.182	18.73	131.11		LPS+GSK2033-4	0.1386	14.1712	99.1985
LPS+GSK2033-1	0.4323	45.0221	315.154		LPS+GSK2033+Leu-1	0.0779	7.79517	54.5662
LPS+GSK2033-2	1.9465	204.077	1428.54		LPS+GSK2033+Leu-2	0.0957	9.66492	67.6544
LPS+GSK2033-3	2.3594	247.449	1732.14		LPS+GSK2033+Leu-3	0.0747	7.45903	52.2132
LPS+GSK2033-4	1.3494	141.356	989.493		LPS+GSK2033+Leu-4	0.0764	7.63761	53.4632
LPS+GSK2033-5	0.2456	25.4107	177.875
LPS+GSK2033-6	1.26664	132.663	928.64
LPS+GSK2033+Leu-1	0.1323	13.5095	94.5662
LPS+GSK2033+Leu-2	0.1784	18.3519	128.463
LPS+GSK2033+Leu-3	0.4216	43.8981	307.287
LPS+GSK2033+Leu-4	0.1302	13.2889	93.0221
LPS+GSK2033+Leu-5	0.4131	43.0053	301.037
LPS+GSK2033+Leu-6	0.25512	26.4107	184.875

## Sheet: TNF-a
Serum					Peritoneal fluid
	OD value	Concentration after 7-fold dilution	Concentration			OD value	Concentration after 7-fold dilution	Concentration
LPS1	0.0733	42	294		LPS1	0.0708	40.3766	282.636
LPS2	0.0876	51.2857	359		LPS2	0.0723	41.3506	289.455
LPS3	0.0506	27.2597	190.818		LPS3	0.0614	34.2727	239.909
LPS4	0.0649	36.5455	255.818		LPS4	0.0706	40.2468	281.727
LPS5	0.0738	42.3247	296.273		LPS5	0.0747	42.9091	300.364
LPS6	0.0774	44.6623	312.636		LPS6	0.0745	42.7792	299.455
LPS+leu1	0.0524	28.4286	199		LPS+leu1	0.061	34.013	238.091
LPS+leu2	0.0526	28.5584	199.909		LPS+leu2	0.066	37.2597	260.818
LPS+leu3	0.0507	27.3247	191.273		LPS+leu3	0.0576	31.8052	222.636
LPS+leu4	0.0603	33.5584	234.909		LPS+leu4	0.063	35.3117	247.182
LPS+leu5	0.0479	25.5065	178.545		LPS+leu5	0.0604	33.6234	235.364
LPS+leu6	0.0604	33.6234	235.364		LPS+leu6	0.0667	37.7143	264
LPS+GSK2033-1	0.0522	28.2987	198.091		LPS+GSK2033-1	0.0628	35.1818	246.273
LPS+GSK2033-2	0.0663	37.4545	262.182		LPS+GSK2033-2	0.0707	40.3117	282.182
LPS+GSK2033-3	0.0818	47.5195	332.636		LPS+GSK2033-3	0.0842	49.0779	343.545
LPS+GSK2033-4	0.0515	27.8442	194.909		LPS+GSK2033-4	0.0821	47.7143	334
LPS+GSK2033-5	0.065	36.6104	256.273		LPS+GSK2033-5	0.0561	30.8312	215.818
LPS+GSK2033-6	0.0526	28.5584	199.909		LPS+GSK2033-6	0.0678	38.4286	269
LPS+GSK2033+Leu-1	0.0542	29.5974	207.182		LPS+GSK2033+Leu-1	0.0736	42.1948	295.364
LPS+GSK2033+Leu-2	0.0505	27.1948	190.364		LPS+GSK2033+Leu-2	0.0537	29.2727	204.909
LPS+GSK2033+Leu-3	0.0561	30.8312	215.818		LPS+GSK2033+Leu-3	0.0589	32.6494	228.545
LPS+GSK2033+Leu-4	0.0514	27.7792	194.455		LPS+GSK2033+Leu-4	0.0645	36.2857	254
LPS+GSK2033+Leu-5	0.051	27.5195	192.636		LPS+GSK2033+Leu-5	0.0673	38.1039	266.727
LPS+GSK2033+Leu-6	0.0564	31.026	217.182		LPS+GSK2033+Leu-6	0.0536	29.2078	204.455

## Sheet: IFN-y
Serum					Peritoneal fluid
LPS1	0.0547	8.38667	58.7067			OD value	Concentration after 7-fold dilution	Concentration
LPS2	0.2597	53.9422	377.596		LPS1	0.1447	28.3867	198.707
LPS3	0.0634	10.32	72.24		LPS2	0.1145	21.6756	151.729
LPS4	0.1664	33.2089	232.462		LPS3	0.1148	21.7422	152.196
LPS5	0.2565	53.2311	372.618		LPS4	0.1319	25.5422	178.796
LPS6	0.3653	77.4089	541.862		LPS5	0.147	28.8978	202.284
LPS+leu1	0.0556	8.58667	60.1067		LPS6	0.1795	36.12	252.84
LPS+leu2	0.0596	9.47556	66.3289		LPS+leu1	0.1216	23.2533	162.773
LPS+leu3	0.0675	11.2311	78.6178		LPS+leu2	0.1272	24.4978	171.484
LPS+leu4	0.0798	13.9644	97.7511		LPS+leu3	0.1161	22.0311	154.218
LPS+leu5	0.1727	34.6089	242.262		LPS+leu4	0.1141	21.5867	151.107
LPS+leu6	0.1184	22.5422	157.796		LPS+leu5	0.1454	28.5422	199.796
LPS+GSK2033-1	0.0553	8.52	59.64		LPS+leu6	0.1722	34.4978	241.484
LPS+GSK2033-2	0.0682	11.3867	79.7067		LPS+GSK2033-1	0.1155	21.8978	153.284
LPS+GSK2033-3	0.0521	7.80889	54.6622		LPS+GSK2033-2	0.116	22.0089	154.062
LPS+GSK2033-4	0.0549	8.43111	59.0178		LPS+GSK2033-3	0.1167	22.1644	155.151
LPS+GSK2033-5	0.0521	7.80889	54.6622		LPS+GSK2033-4	0.114	21.5644	150.951
LPS+GSK2033-6	0.0528	7.96444	55.7511		LPS+GSK2033-5	0.1124	21.2089	148.462
LPS+GSK2033+Leu-1	0.056	8.67556	60.7289		LPS+GSK2033-6	0.1154	21.8756	153.129
LPS+GSK2033+Leu-2	0.0676	11.2533	78.7733		LPS+GSK2033+Leu-1	0.1137	21.4978	150.484
LPS+GSK2033+Leu-3	0.0693	11.6311	81.4178		LPS+GSK2033+Leu-2	0.1303	25.1867	176.307
LPS+GSK2033+Leu-4	0.0613	9.85333	68.9733		LPS+GSK2033+Leu-3	0.1213	23.1867	162.307
LPS+GSK2033+Leu-5	0.0633	10.2978	72.0844		LPS+GSK2033+Leu-4	0.1181	22.4756	157.329
LPS+GSK2033+Leu-6	0.0571	8.92	62.44		LPS+GSK2033+Leu-5	0.1226	23.4756	164.329
					LPS+GSK2033+Leu-6	0.1198	22.8533	159.973
