# Supplementary material for: Leucine alleviates cytokine storm syndrome by regulating macrophage polarization via the mTORC1/LXRα signaling pathway
Source: eLife. 2024 Mar 5;12:RP89750. doi: 10.7554/eLife.89750 (PMC10942637; doi:10.7554/eLife.89750)
Supplement: Figure 5—figure supplement 2—source data 1. [file elife-89750-fig5-figsupp2-data1.zip › AST ALT-Standard Curve.xlsx]

## Sheet: Sheet1
	ALT	OD value	Absolute OD value	Carmen's unit
	0	0.22665	0	0
	1	0.28265	0.056	28
	2	0.33305	0.1064	57
	3	0.4026	0.17595	97
	4	0.4386	0.21195	150
	5	0.47615	0.2495	200
	AST	OD value	Absolute OD value	Carmen's unit
	0	0.23905	0	0
	1	0.30595	0.0669	24
	2	0.35995	0.1209	61
	3	0.42	0.18095	114
	4	0.45795	0.2189	190
